# Supplementary material for: Development and validation of a nomogram to predict postoperative pulmonary complications following thoracoscopic surgery
Source: PeerJ. 2021 Nov 4;9:e12366. doi: 10.7717/peerj.12366 (PMC8572520; doi:10.7717/peerj.12366)
Supplement: Supplemental Information 4 [file peerj-09-12366-s004.txt]

#Data input
setwd("D:/SCI/11.11")
library(foreign)
library(rms)
bmt<-read.spss("Raw_data.sav",to.data.frame=TRUE)
str(bmt)
bmt$Types_of_operation<-as.factor(bmt$Types_of_operation)


#Set value label
bmt$Types_of_operation<-factor(bmt$Types_of_operation,
                 levels = c(0,1,2,3,4,5,6,7,8),
                 labels = c("Trans-thoracic vagotomy",
                            "Wege resection",
                            "Segmental resection",
                            "Lobectomy",
                            "Total pneumonectomy",
                            "Partial bilateral pneumonectomy",
                            "Mediastinal surgery",
                            "Esophageal surgery",
                            "Others"))
bmt$Age<-factor(bmt$Age,
               levels=c(1,2,3,4,5),
               labels=c("≥45","46-55","56-65","66-75",">75"))
bmt$Sex<-factor(bmt$Sex,
               levels=c(0,1),
               labels=c("Female","Male"))
bmt$ASA<-factor(bmt$ASA,
                levels = c(2,3),
                labels=c("Ⅰ/Ⅱ","Ⅲ/Ⅳ"))
bmt$Duration_of_operation<-factor(bmt$Duration_of_operation,
                 levels=c(1,2,3),
                 labels = c("<180","180-300",">300"))
bmt$Airway_management<-factor(bmt$Airway_management,
                 levels=c(1,2,3,4),
                 labels=c("single-lumen",
                          "double-lumen",
                          "bronchial occluder",
                          "LMA"))
bmt$Duration_of_one_lung_ventilation<-factor(bmt$Duration_of_one_lung_ventilation,
                   levels = c(1,2),
                   labels = c("≤60",">60"))
bmt$BMI<-factor(bmt$BMI,
                levels = c(0,1,2,3),
                labels = c("≤18.5","18.5≤BMI<24","24≤BMI<28","≥28"))
bmt$History_of_hypertension<-factor(bmt$History_of_hypertension,
                  levels=c(0,1),
                  labels=c("No","Yes"))
bmt$History_of_diabetes_mellitus<-factor(bmt$History_of_diabetes_mellitus,
                  levels=c(0,1),
                  labels=c("No","Yes"))
bmt$History_of_stroke<-factor(bmt$History_of_stroke,
                 levels=c(0,1),
                 labels=c("No","Yes"))
bmt$History_of_heart_disease<-factor(bmt$History_of_heart_disease,
                 levels=c(0,1),
                 labels=c("No","Yes"))
bmt$History_of_COPD<-factor(bmt$History_of_COPD,
                  levels=c(0,1),
                  labels=c("No","Yes"))
bmt$History_of_smoking<-factor(bmt$History_of_smoking,
                levels=c(0,1),
                labels=c("No","Yes"))
bmt$History_of_alcohol_use<-factor(bmt$History_of_alcohol_use,
                levels=c(0,1),
                labels=c("No","Yes"))
bmt$Leukocyte_counts<-factor(bmt$Leukocyte_counts,
                  levels=c(0,1,2),
                  labels=c("4-10","<4",">10"))

bmt$Red_blood_cell_counts<-factor(bmt$Red_blood_cell_counts,
                  levels=c(0,1,2),
                  labels=c("Normal","Low","Hight"))
bmt$Platelet_counts<-factor(bmt$Platelet_counts,
                  levels=c(0,1,2),
                  labels=c("100-300","<100",">300"))
bmt$Aspartate_aminotransferase<-factor(bmt$Aspartate_aminotransferase,
                    levels=c(0,1),
                    labels=c("<40","≥40"))
bmt$Alanine_aminotransferase<-factor(bmt$Alanine_aminotransferase,
                   levels=c(0,1),
                   labels=c("<50","≥50"))
bmt$Blood_glucose<-factor(bmt$Blood_glucose,
               levels=c(0,1),
               labels=c("Normal","Abnormal"))
bmt$Blood_creatinine<-factor(bmt$Blood_creatinine,
                levels=c(0,1),
                labels=c("<111","≥111"))
bmt$Blood_urea_nitrogen<-factor(bmt$Blood_urea_nitrogen,
                 levels=c(0,1),
                 labels=c("<9.5","≥9.5"))
bmt$Serum_sodium<-factor(bmt$Serum_sodium,
                levels=c(0,1,2),
                labels=c("137-147","<137",">147"))
bmt$Serum_potassium<-factor(bmt$Serum_potassium,
               levels=c(0,1),
               labels=c("Normal","Abnormal"))
bmt$Serum_albumin<-factor(bmt$Serum_albumin,
                  levels=c(0,1),
                  labels=c("Normal","Low"))
bmt$PPCs<-factor(bmt$PPCs,
                 levels=c(0,1),
                 labels=c("No","Yes"))
bmt$MAP<-factor(bmt$MAP,
                levels=c(0,1,2),
                labels=c("70-105","<70",">105"))


#Randomly divide training set and test set
library(caTools)
set.seed(1234567)
split=sample.split(bmt$PPCs,SplitRatio = 0.8)
training_set=subset(bmt,split==TRUE)
test_set=subset(bmt,split==FALSE)
head(training_set)
test_set$group<-2
training_set$group<-1
data_all<-rbind(training_set,test_set)
str(data_all)
data_all$group<-as.factor(data_all$group)

#Compare the differences between the training set and the test set
library(tableone)
vars <- c("Types_of_operation","Age","Sex","ASA","MAP","Duration_of_operation","Airway_management","Duration_of_one_lung_ventilation","BMI","History_of_hypertension","History_of_diabetes_mellitus","History_of_stroke","History_of_heart_disease","History_of_COPD","History_of_smoking","History_of_alcohol_use","Leukocyte_counts","Red_blood_cell_counts","Platelet_counts","Aspartate_aminotransferase","Alanine_aminotransferase","Blood_glucose","Blood_creatinine","Blood_urea_nitrogen","Serum_sodium","Serum_potassium","Serum_albumin","PPCs")

tabUmatched<-CreateTableOne(vars=vars,strata="group",data=data_all)
print(tabUmatched,smd=TRUE)
write.csv(data_all,"classed.csv")
write.csv(training_set,"training_data.csv")
save(data_all,file="bmt.Rdata")
load('bmt.Rdata')
head(data,5)

#Univariate logistic regression
pre1<-glm(formula = PPCs~Age,family = binomial(link = "logit"), data = training_set)
summary(pre1)
confint(pre1)
pre2<-glm(formula = PPCs~Sex,family = binomial(link = "logit"), data = training_set)
summary(pre2)
confint(pre2)
pre3<-glm(formula = PPCs~ASA,family = binomial(link = "logit"), data = training_set)
summary(pre3)
confint(pre3)
pre4<-glm(formula = PPCs~MAP,family = binomial(link = "logit"), data = training_set)
summary(pre4)
confint(pre4)
pre5<-glm(formula = PPCs~Duration_of_operation,family = binomial(link = "logit"), data = training_set)
summary(pre5)
confint(pre5)
pre6<-glm(formula = PPCs~Airway_management,family = binomial(link = "logit"), data = training_set)
summary(pre6)
confint(pre6)
pre7<-glm(formula = PPCs~Duration_of_one_lung_ventilation,family = binomial(link = "logit"), data = training_set)
summary(pre7)
confint(pre7)
pre9<-glm(formula = PPCs~BMI,family = binomial(link = "logit"), data = training_set)
summary(pre9)
confint(pre9)
pre10<-glm(formula = PPCs~History_of_hypertension,family = binomial(link = "logit"), data = training_set)
summary(pre10)
confint(pre10)
pre11<-glm(formula = PPCs~History_of_diabetes_mellitus,family = binomial(link = "logit"), data = training_set)
summary(pre11)
confint(pre11)
pre12<-glm(formula = PPCs~History_of_stroke,family = binomial(link = "logit"), data = training_set)
summary(pre12)
confint(pre12)
pre13<-glm(formula = PPCs~History_of_heart_disease,family = binomial(link = "logit"), data = training_set)
summary(pre13)
confint(pre13)
pre14<-glm(formula = PPCs~History_of_COPD,family = binomial(link = "logit"), data = training_set)
summary(pre14)
confint(pre14)
pre15<-glm(formula = PPCs~History_of_smoking,family = binomial(link = "logit"), data = training_set)
summary(pre15)
confint(pre15)
pre16<-glm(formula = PPCs~History_of_alcohol_use,family = binomial(link = "logit"), data = training_set)
summary(pre16)
confint(pre16)
pre17<-glm(formula = PPCs~Leukocyte_counts,family = binomial(link = "logit"), data = training_set)
summary(pre17)
confint(pre17)
pre20<-glm(formula = PPCs~Red_blood_cell_counts,family = binomial(link = "logit"), data = training_set)
summary(pre20)
confint(pre20)
pre21<-glm(formula = PPCs~Platelet_counts,family = binomial(link = "logit"), data = training_set)
summary(pre21)
confint(pre21)
pre22<-glm(formula = PPCs~Aspartate_aminotransferase,family = binomial(link = "logit"), data = training_set)
summary(pre22)
confint(pre22)
pre23<-glm(formula = PPCs~Alanine_aminotransferase,family = binomial(link = "logit"), data = training_set)
summary(pre23)
confint(pre23)
pre24<-glm(formula = PPCs~Blood_glucose,family = binomial(link = "logit"), data = training_set)
summary(pre24)
confint(pre24)
pre25<-glm(formula = PPCs~Blood_creatinine,family = binomial(link = "logit"), data = training_set)
summary(pre25)
confint(pre25)
pre26<-glm(formula = PPCs~Blood_urea_nitrogen,family = binomial(link = "logit"), data = training_set)
summary(pre26)
confint(pre26)
pre27<-glm(formula = PPCs~Serum_sodium,family = binomial(link = "logit"), data = training_set)
summary(pre27)
confint(pre27)
pre28<-glm(formula = PPCs~Serum_potassium,family = binomial(link = "logit"), data = training_set)
summary(pre28)
confint(pre28)
pre29<-glm(formula = PPCs~Serum_albumin,family = binomial(link = "logit"), data = training_set)
summary(pre29)
confint(pre29)

#Multivariate logistic regression
pre<-glm(formula = PPCs~Age+Sex+ASA+Duration_of_operation+Duration_of_one_lung_ventilation+
           History_of_hypertension+History_of_diabetes_mellitus+History_of_stroke+History_of_heart_disease+History_of_COPD+History_of_smoking+Leukocyte_counts+
           Red_blood_cell_counts+Serum_albumin,family = binomial(link = "logit"), data = training_set)
summary(pre)
confint(pre)

#AIC stepwise regression
step(pre,direction = "both")
steppre<-glm(formula = PPCs~ASA+Duration_of_operation+Duration_of_one_lung_ventilation+
               History_of_stroke+History_of_heart_disease+History_of_COPD+History_of_smoking
             ,family = binomial(link = "logit"), data = training_set)
summary(steppre)
confint(steppre)

#Build nomogram diagram
dd<-datadist(training_set)
options(datadist="dd")
modelf<-lrm(PPCs~ASA+Duration_of_operation+Duration_of_one_lung_ventilation+
              History_of_stroke+History_of_heart_disease+History_of_COPD+History_of_smoking,data=training_set)


nom <- nomogram(modelf, fun=plogis,
                fun.at=c(.001, .01, .05, seq(.1,.9, by=.1), .95, .99, .999),
                lp=F, funlabel="Risk of PPCs")

plot(nom,col.conf=c(1, 0.3),
     conf.space=c(.08,.2), label.every=1, force.label = FALSE, 
     xfrac=.35, cex.axis=1.1, cex.var=1.3,varname.label=FALSE,
     varname.label.sep="=", ia.space=.7, 
     tck=NA, tcl=-0.3, lmgp=.4,
     total.sep.page=FALSE, cap.labels=FALSE)

nom <- nomogram(modelf, fun=plogis,
                fun.at=c(.001, .01, .05, seq(.1,.9, by=.1), .95, .99, .999),
                lp=T, funlabel="Risk")

#Show each specific score
nom

#Manual calculation of linear predictive value of output training set and test set
write.csv(modelf$linear.predictors,"Linear_predictive_training.csv")
testpre<-predict(modelf,type='lp',test_set)
write.csv(testpre,"Linear_predictive_test.csv")
training_set

#Read in the manually calculated score
trainP<-read.csv("training_point.csv")
testP<-read.csv("testpoint.csv")
mean(trainP$point)
sd(trainP$point)
min(trainP$point)
max(trainP$point)
describe(test_set$PPCs)
mean(testP$point)
sd(testP$point)
min(testP$point)
max(testP$point)

#Draw ROC curve
library(pROC)
logROC1<-roc(training_set$PPCs,trainP$point)
ci(logROC1)
plot(logROC1, print.auc=TRUE, auc.polygon=TRUE, grid=c(0.1, 0.2),grid.col=c("green", "red"), 
     max.auc.polygon=TRUE,auc.polygon.col="skyblue", print.thres=TRUE,main=' ')


logROC2<-roc(test_set$PPCs,testP$point)
ci(logROC2)
testP$pre<-ifelse(testP$point>=134,"Yes","No")
table(test_set$PPCs,testP$pre)

plot(logROC2, print.auc=TRUE, auc.polygon=TRUE, grid=c(0.1, 0.2),grid.col=c("green", "red"), 
     max.auc.polygon=T,auc.polygon.col="skyblue", print.thres=TRUE,main=' ')

g1 <- ggroc(list(logROC1,logROC2),aes=c("linetype"), size = 1.4)

g1+xlab('Specificity')+ylab('Sensitivity')+
  geom_segment(aes(x = 1, xend = 0, y = 0, yend = 1))+
  scale_linetype_discrete("",breaks=c("1","2"),
                          labels=c("Nomogram for Training cohort(area=0.894[0.866-0.922])",
                                   "Nomogram for Validation cohort(area=0.867[0.810-0.925])"
                          ))+
  theme(plot.margin=unit(c(0.5, 1, 2, 0.5), "lines"),legend.position=c(0.72,0.11),axis.text=element_text(size=12,face = "bold"),
        axis.title.x=element_text(size=14),axis.title.y=element_text(size=14),
        legend.text=element_text(size=13),
        panel.background=element_rect(fill="white",color="grey50"),
        panel.grid=element_line(color="grey50",size=2),
        panel.grid.major=element_line(size=1,linetype =3,color="NA"),
        panel.grid.minor=element_line(size=1,linetype =3,color="NA"))

g2 <- ggroc(list(logROC1,logROC2), size = 1.4)

g2+xlab('Specificity')+ylab('Sensitivity')+
  geom_segment(aes(x =1, xend = 0, y = 0, yend = 1))+
  scale_color_hue("",breaks=c("1","2"),
                  labels=c("Nomogram for Training cohort(area=0.894[0.866-0.922])",
                           "Nomogram for Validation cohort(area=0.867[0.810-0.925])"
                  ))+
  theme(plot.margin=unit(c(0.5, 1, 2, 0.5), "lines"),legend.position=c(0.72,0.11),axis.text=element_text(size=12,face = "bold"),
        axis.title.x=element_text(size=14),axis.title.y=element_text(size=14),
        legend.text=element_text(size=13),
        panel.background=element_rect(fill="white",color="grey50"),
        panel.grid=element_line(color="grey50",size=2),
        panel.grid.major=element_line(size=1,linetype =3,color="NA"),
        panel.grid.minor=element_line(size=1,linetype =3,color="NA"))

## C-index

C <- rcorrcens(training_set$PPCs~ predict(modelf,newdata = training_set),data = training_set)
(C_index <- round(C[1,1],3))
(C_index_Low <- round(c(C[1,1] - 1.96*C[1,4]/2),3))
(C_index_High <- round(c(C[1,1] + 1.96*C[1,4]/2),3))


C <- rcorrcens(test_set$PPCs~ predict(modelf,newdata = test_set),data = test_set)
(C_index <- round(C[1,1],3))
(C_index_Low <- round(c(C[1,1] - 1.96*C[1,4]/2),3))
(C_index_High <- round(c(C[1,1] + 1.96*C[1,4]/2),3))

#Calibration line


model_1<-lrm(PPCs~ASA+Duration_of_operation+Duration_of_one_lung_ventilation+
               History_of_stroke+History_of_heart_disease+History_of_COPD+History_of_smoking,x=T,y=T,data=training_set)


cal1_1<-calibrate(model_1,method="boot",B=100)
plot(cal1_1,lwd=3,lty=3,cex=3,xlim=c(0,1),ylim=c(0,1),
     xlab="Nomogram Predicted Probability",legend="bottomright",
     ylab="Actual Probability",col="black",cex.lab=1.2,
     subtitles = FALSE)

model_2<-lrm(PPCs~ASA+Duration_of_operation+Duration_of_one_lung_ventilation+
               History_of_stroke+History_of_heart_disease+History_of_COPD+History_of_smoking,x=T,y=T,data=test_set)

cal1_2<-calibrate(model_2,method="boot",B=100)
plot(cal1_2,lwd=3,lty=3,cex=3,xlim=c(0,1),ylim=c(0,1),
     xlab="Nomogram Predicted Probability",legend="bottomright",
     ylab="Actual Probability",col="black",cex.lab=1.2,
     subtitles = FALSE)
