# Supplementary material for: Development and validation of a nomogram to predict postoperative pulmonary complications following thoracoscopic surgery
Source: PeerJ. 2021 Nov 4;9:e12366. doi: 10.7717/peerj.12366 (PMC8572520; doi:10.7717/peerj.12366)
Supplement: Supplemental Information 6 [file peerj-09-12366-s006.csv]

	x	point
1	4.988746687	397
2	-3.125936603	47
3	0.254148676	193
4	-0.873233836	144
5	1.665592128	254
6	-2.217873245	86
7	-1.714632009	108
8	-3.125936603	47
9	-3.125936603	47
10	1.162350892	232
11	-2.217873245	86
12	-1.95402452	98
13	0.538070758	205
14	-4.206727287	0
15	-4.206727287	0
16	2.042217161	270
17	-2.432109843	77
18	-2.217873245	86
19	-2.217873245	86
20	1.231897517	235
21	-3.512900527	30
22	-4.206727287	0
23	-3.125936603	47
24	-3.125936603	47
25	0.538070758	205
26	-4.206727287	0
27	-4.206727287	0
28	-0.806429792	147
29	-3.125936603	47
30	-1.714632009	108
31	-3.125936603	47
32	0.604874802	208
33	-3.125936603	47
34	-2.217873245	86
35	-1.714632009	108
36	-2.217873245	86
37	-3.125936603	47
38	1.655253236	253
39	-2.217873245	86
40	1.298701561	238
41	-3.125936603	47
42	1.231897517	235
43	-3.125936603	47
44	1.512938159	247
45	-0.873233836	144
46	-4.206727287	0
47	-3.125936603	47
48	-1.714632009	108
49	-1.714632009	108
50	-4.206727287	0
51	-3.125936603	47
52	-3.125936603	47
53	-4.206727287	0
54	-3.125936603	47
55	-0.873233836	144
56	0.538070758	205
57	0.538070758	205
58	-0.806568651	147
59	-4.206727287	0
60	-0.873233836	144
61	-1.714632009	108
62	-1.714632009	108
63	-2.217873245	86
64	-1.714632009	108
65	-3.125936603	47
66	-4.206727287	0
67	2.140099734	274
68	-4.206727287	0
69	-4.206727287	0
70	2.857577569	305
71	-3.125936603	47
72	-4.206727287	0
73	-3.125936603	47
74	-2.217873245	86
75	-2.217873245	86
76	-2.795422692	61
77	-3.125936603	47
78	0.538070758	205
79	-2.217873245	86
80	0.604874802	208
81	-3.125936603	47
82	-1.714632009	108
83	-3.125936603	47
84	-0.873233836	144
85	-0.806568651	147
86	2.573655486	293
87	-3.125936603	47
88	-2.217873245	86
89	-3.125936603	47
90	1.665592128	254
91	-2.217873245	86
92	1.446272974	244
93	-0.112603033	177
94	-3.125936603	47
95	2.206764918	277
96	0.538070758	205
97	-3.125936603	47
98	-1.714632009	108
99	-2.217873245	86
100	-2.217873245	86
101	2.857577569	305
102	-0.806429792	147
103	-4.206727287	0
104	-3.125936603	47
105	-0.475915882	161
106	0.254287534	193
107	-2.217873245	86
108	-3.125936603	47
109	-2.769384927	63
110	-0.780530885	148
111	-2.795422692	61
112	1.538975925	248
113	-2.217873245	86
114	-4.206727287	0
115	0.604874802	208
116	0.948114294	223
117	-3.125936603	47
118	-3.125936603	47
119	-0.873233836	144
120	-0.806568651	147
121	-0.873233836	144
122	-4.206727287	0
123	-2.217873245	86
124	-2.217873245	86
125	-2.217873245	86
126	-2.217873245	86
127	-3.125936603	47
128	1.446272974	244
129	0.538070758	205
130	-2.217873245	86
131	0.254287534	193
132	-3.125936603	47
133	0.948114294	223
134	-0.873233836	144
135	-1.714632009	108
136	-0.112603033	177
137	-2.217873245	86
138	3.577442093	336
139	-4.206727287	0
140	-0.873233836	144
141	-3.125936603	47
142	1.512938159	247
143	-1.887220476	101
144	-4.206727287	0
145	-0.873233836	144
146	-3.125936603	47
147	-4.206727287	0
148	-0.873233836	144
149	0.795460324	216
150	-0.112603033	177
151	-4.206727287	0
152	1.231897517	235
153	-3.298663929	40
154	-3.125936603	47
155	-3.125936603	47
156	-0.873233836	144
157	-3.125936603	47
158	-0.873233836	144
159	-4.206727287	0
160	-3.125936603	47
161	-4.206727287	0
162	-0.112603033	177
163	-2.217873245	86
164	-1.358080333	123
165	-3.125936603	47
166	-0.873233836	144
167	-3.125936603	47
168	-3.125936603	47
169	-2.065219276	93
170	-3.125936603	47
171	-3.125936603	47
172	-3.125936603	47
173	-0.873233836	144
174	-0.873233836	144
175	-0.873233836	144
176	-3.125936603	47
177	-4.206727287	0
178	0.604874802	208
179	-2.217873245	86
180	-0.806429792	147
181	-3.125936603	47
182	-3.125936603	47
183	-4.206727287	0
184	0.538070758	205
185	-3.125936603	47
186	0.101633565	186
187	-3.125936603	47
188	-3.125936603	47
189	1.512938159	247
190	-3.125936603	47
191	-3.125936603	47
192	-0.873233836	144
193	-2.217873245	86
194	0.254287534	193
195	-2.217873245	86
196	-0.873233836	144
197	-0.873233836	144
198	-3.125936603	47
199	0.538070758	205
200	-3.125936603	47
201	-3.125936603	47
202	-3.125936603	47
203	-2.217873245	86
204	-2.217873245	86
205	2.573655486	293
206	-3.125936603	47
207	-2.217873245	86
208	-4.206727287	0
209	-3.125936603	47
210	-2.217873245	86
211	0.538070758	205
212	-2.217873245	86
213	-4.206727287	0
214	-4.206727287	0
215	-3.125936603	47
216	-3.125936603	47
217	-4.206727287	0
218	-3.125936603	47
219	-4.206727287	0
220	-2.217873245	86
221	-3.125936603	47
222	-0.806568651	147
223	-1.714632009	108
224	-4.206727287	0
225	0.604874802	208
226	-1.688594243	109
227	-3.125936603	47
228	-4.206727287	0
229	-1.688594243	109
230	-3.125936603	47
231	-0.806568651	147
232	2.206764918	277
233	-1.714632009	108
234	-3.125936603	47
235	-4.206727287	0
236	3.551404328	335
237	3.918294895	351
238	-2.217873245	86
239	-0.873233836	144
240	2.857577569	305
241	-0.112603033	177
242	-1.524046486	116
243	-2.217873245	86
244	-0.873233836	144
245	-2.217873245	86
246	-2.217873245	86
247	-3.125936603	47
248	-3.125936603	47
249	-3.125936603	47
250	-3.125936603	47
251	2.140099734	274
252	-4.206727287	0
253	-4.206727287	0
254	2.359418888	284
255	-4.206727287	0
256	-4.206727287	0
257	-3.125936603	47
258	-0.873233836	144
259	-3.125936603	47
260	1.162350892	232
261	-2.217873245	86
262	0.604874802	208
263	-3.125936603	47
264	-0.806568651	147
265	-1.714632009	108
266	2.206764918	277
267	-0.873233836	144
268	-2.217873245	86
269	1.512938159	247
270	-4.206727287	0
271	-4.206727287	0
272	-2.217873245	86
273	1.446272974	244
274	-0.806568651	147
275	1.446272974	244
276	-4.206727287	0
277	-4.206727287	0
278	-0.873233836	144
279	-1.714632009	108
280	2.042217161	270
281	-3.125936603	47
282	-0.806568651	147
283	-4.206727287	0
284	-4.206727287	0
285	-3.125936603	47
286	-0.873233836	144
287	-2.217873245	86
288	-2.217873245	86
289	-0.873233836	144
290	-2.217873245	86
291	-4.206727287	0
292	-3.125936603	47
293	-4.206727287	0
294	-1.887220476	101
295	-0.873233836	144
296	1.446272974	244
297	-1.020805249	138
298	-3.125936603	47
299	-3.125936603	47
300	-0.873233836	144
301	0.538070758	205
302	-2.217873245	86
303	-0.873233836	144
304	-2.769384927	63
305	-0.806429792	147
306	-2.217873245	86
307	-3.125936603	47
308	-4.206727287	0
309	-4.206727287	0
310	-4.206727287	0
311	-0.873233836	144
312	-0.806429792	147
313	0.538070758	205
314	-4.206727287	0
315	-4.206727287	0
316	-2.217873245	86
317	-0.873233836	144
318	-3.14600996	46
319	-0.112741892	177
320	-4.206727287	0
321	-1.887220476	101
322	-2.217873245	86
323	-3.125936603	47
324	-4.206727287	0
325	-4.206727287	0
326	-3.125936603	47
327	-3.125936603	47
328	-3.125936603	47
329	-2.217873245	86
330	-4.206727287	0
331	-2.101595933	91
332	-1.714632009	108
333	-2.795422692	61
334	-2.795422692	61
335	-3.125936603	47
336	-0.806568651	147
337	-0.873233836	144
338	-2.795422692	61
339	-3.125936603	47
340	4.010997846	355
341	-2.065219276	93
342	-3.512900527	30
343	-3.125936603	47
344	-3.125936603	47
345	-0.806568651	147
346	2.140099734	274
347	-0.806568651	147
348	-2.217873245	86
349	-1.714632009	108
350	0.795460324	216
351	0.039912077	184
352	-2.217873245	86
353	-3.125936603	47
354	-1.714632009	108
355	-3.125936603	47
356	-2.217873245	86
357	-4.206727287	0
358	-4.206727287	0
359	0.538070758	205
360	-3.125936603	47
361	-0.806568651	147
362	-4.206727287	0
363	-0.277289649	170
364	-2.795422692	61
365	-2.217873245	86
366	-4.206727287	0
367	0.947975435	223
368	2.022143804	269
369	-3.125936603	47
370	-4.206727287	0
371	-4.206727287	0
372	-3.125936603	47
373	0.538070758	205
374	4.294919928	367
375	-2.217873245	86
376	-3.125936603	47
377	1.298701561	238
378	-3.125936603	47
379	-3.125936603	47
380	1.162350892	232
381	-0.873233836	144
382	-2.795422692	61
383	-0.873233836	144
384	-3.125936603	47
385	-3.125936603	47
386	-3.125936603	47
387	-4.206727287	0
388	-0.873233836	144
389	2.206764918	277
390	3.551404328	335
391	-4.206727287	0
392	-0.873233836	144
393	-1.714632009	108
394	2.206764918	277
395	-1.887220476	101
396	-4.206727287	0
397	-0.873233836	144
398	1.298701561	238
399	-3.125936603	47
400	-2.217873245	86
401	0.101633565	186
402	-4.206727287	0
403	-1.714632009	108
404	-3.125936603	47
405	1.446272974	244
406	-4.206727287	0
407	-4.206727287	0
408	2.140099734	274
409	4.612121654	381
410	-1.887220476	101
411	-1.714632009	108
412	-3.125936603	47
413	-0.806568651	147
414	-4.206727287	0
415	2.206764918	277
416	1.691491035	255
417	-0.780530885	148
418	-4.206727287	0
419	-1.714632009	108
420	0.604874802	208
421	-2.217873245	86
422	-4.206727287	0
423	2.857577569	305
424	-2.432109843	77
425	-0.873233836	144
426	-2.217873245	86
427	-1.714632009	108
428	0.538070758	205
429	-2.217873245	86
430	-4.206727287	0
431	-0.873233836	144
432	-4.206727287	0
433	-3.14600996	46
434	-1.714632009	108
435	1.446272974	244
436	2.950280519	309
437	-2.217873245	86
438	-0.873233836	144
439	-4.206727287	0
440	-2.217873245	86
441	-4.206727287	0
442	-4.206727287	0
443	-1.714632009	108
444	1.446272974	244
445	-3.125936603	47
446	-2.217873245	86
447	-3.125936603	47
448	-3.125936603	47
449	-4.206727287	0
450	-4.206727287	0
451	-1.714632009	108
452	-4.206727287	0
453	-4.206727287	0
454	-2.217873245	86
455	-0.780530885	148
456	-2.217873245	86
457	0.584801445	207
458	-4.206727287	0
459	-4.206727287	0
460	-0.806568651	147
461	-2.217873245	86
462	-3.125936603	47
463	-2.217873245	86
464	3.644107278	339
465	-3.125936603	47
466	-3.125936603	47
467	-3.125936603	47
468	2.573655486	293
469	-0.806429792	147
470	-2.217873245	86
471	-2.217873245	86
472	-4.206727287	0
473	-0.82650315	146
474	-4.206727287	0
475	-3.125936603	47
476	-4.206727287	0
477	-3.125936603	47
478	-0.873233836	144
479	-0.806429792	147
480	-2.217873245	86
481	-0.873233836	144
482	-0.806568651	147
483	-4.206727287	0
484	-3.125936603	47
485	-2.795422692	61
486	-4.206727287	0
487	-4.206727287	0
488	-3.125936603	47
489	-2.217873245	86
490	-4.206727287	0
491	-3.125936603	47
492	-4.206727287	0
493	3.551404328	335
494	-0.806429792	147
495	-4.206727287	0
496	-0.806429792	147
497	0.538070758	205
498	-0.780530885	148
499	-4.206727287	0
500	-0.806429792	147
501	-1.714632009	108
502	-3.125936603	47
503	-1.020805249	138
504	-1.524046486	116
505	0.604874802	208
506	-4.206727287	0
507	2.857577569	305
508	-3.125936603	47
509	0.584801445	207
510	0.630912567	209
511	2.206764918	277
512	-2.217873245	86
513	-2.217873245	86
514	-1.524046486	116
515	-3.125936603	47
516	-2.217873245	86
517	-2.217873245	86
518	-2.769384927	63
519	-3.125936603	47
520	-3.125936603	47
521	-2.217873245	86
522	-0.873233836	144
523	-3.125936603	47
524	-4.206727287	0
525	1.975413118	267
526	-2.217873245	86
527	-0.873233836	144
528	2.599693252	294
529	-4.206727287	0
530	2.140099734	274
531	-3.125936603	47
532	-3.125936603	47
533	0.538070758	205
534	-3.125936603	47
535	-3.125936603	47
536	-1.193393717	130
537	-3.125936603	47
538	-2.217873245	86
539	-4.206727287	0
540	-0.475915882	161
541	-4.206727287	0
542	-1.887220476	101
543	-4.206727287	0
544	-0.806568651	147
545	-4.206727287	0
546	-1.714632009	108
547	-3.125936603	47
548	-0.806568651	147
549	-0.806429792	147
550	-1.714632009	108
551	0.538070758	205
552	-0.873233836	144
553	-3.125936603	47
554	-3.125936603	47
555	-4.206727287	0
556	-3.125936603	47
557	-4.206727287	0
558	-1.714632009	108
559	-0.873233836	144
560	-0.806568651	147
561	2.573655486	293
562	-4.206727287	0
563	-1.714632009	108
564	-0.873233836	144
565	0.961426477	223
566	-3.125936603	47
567	-4.206727287	0
568	-4.206727287	0
569	-3.125936603	47
570	-0.806568651	147
571	-0.873233836	144
572	-3.125936603	47
573	-0.873233836	144
574	-1.688594243	109
575	1.665592128	254
576	-3.125936603	47
577	-2.217873245	86
578	-4.206727287	0
579	0.538070758	205
580	-3.125936603	47
581	-4.206727287	0
582	0.538070758	205
583	-2.432109843	77
584	0.538070758	205
585	-3.125936603	47
586	-2.217873245	86
587	-4.206727287	0
588	-3.125936603	47
589	-2.795422692	61
590	0.630773709	209
591	-4.206727287	0
592	1.162350892	232
593	-3.125936603	47
594	-1.714632009	108
595	-3.125936603	47
596	-2.217873245	86
597	-2.217873245	86
598	-4.206727287	0
599	-3.125936603	47
600	-0.806568651	147
601	-2.217873245	86
602	-0.873233836	144
603	-2.432109843	77
604	-2.217873245	86
605	-3.125936603	47
606	-3.125936603	47
607	-2.217873245	86
608	-2.217873245	86
609	-4.206727287	0
610	-3.125936603	47
611	-4.206727287	0
612	0.538070758	205
613	-1.714632009	108
614	-0.873233836	144
615	-4.206727287	0
616	0.187483491	190
617	0.254287534	193
618	-3.125936603	47
619	-4.206727287	0
620	-3.125936603	47
621	-1.714632009	108
622	1.162350892	232
623	-2.217873245	86
624	-4.206727287	0
625	-3.125936603	47
626	-2.217873245	86
627	-3.125936603	47
628	0.254148676	193
629	3.20081706	320
630	2.140099734	274
631	0.538070758	205
632	1.665592128	254
633	0.254287534	193
634	-4.206727287	0
635	-2.217873245	86
636	-4.206727287	0
637	-2.795422692	61
638	-3.125936603	47
639	-1.714632009	108
640	-4.206727287	0
641	0.538070758	205
642	-1.688594243	109
643	-0.873233836	144
644	-2.432109843	77
645	-4.206727287	0
646	-2.217873245	86
647	-3.125936603	47
648	1.446272974	244
649	-1.688594243	109
650	0.795460324	216
651	-0.873233836	144
652	-4.206727287	0
653	-0.806568651	147
654	-0.873233836	144
655	2.232802684	278
656	-4.206727287	0
657	-0.873233836	144
658	-4.206727287	0
659	-4.206727287	0
660	-2.795422692	61
661	-0.873233836	144
662	-3.125936603	47
663	-2.217873245	86
664	-4.206727287	0
665	-3.125936603	47
666	-2.217873245	86
667	-4.206727287	0
668	0.538070758	205
669	-4.206727287	0
670	-0.873233836	144
671	-3.125936603	47
672	-2.795422692	61
673	-3.125936603	47
674	-2.217873245	86
675	-3.125936603	47
676	3.551404328	335
677	-4.206727287	0
678	-0.873233836	144
679	-4.206727287	0
680	-3.125936603	47
681	-3.125936603	47
682	-3.125936603	47
683	-3.125936603	47
684	-4.206727287	0
685	-4.206727287	0
686	-4.206727287	0
687	-0.475915882	161
688	-0.873233836	144
689	0.101633565	186
690	-4.206727287	0
691	-0.806568651	147
692	0.538070758	205
693	-3.125936603	47
694	-0.449878117	163
695	-0.806568651	147
696	-2.065219276	93
697	-0.873233836	144
698	-4.206727287	0
699	-0.806568651	147
700	-0.806568651	147
701	-0.873233836	144
702	0.795460324	216
703	-3.125936603	47
704	-4.206727287	0
705	-3.125936603	47
706	-2.432109843	77
707	-4.206727287	0
708	-0.806568651	147
709	-2.217873245	86
710	-2.065219276	93
711	-2.217873245	86
712	-0.873233836	144
713	-3.125936603	47
714	-0.653914682	154
715	-3.125936603	47
716	-2.217873245	86
717	-2.217873245	86
718	-3.125936603	47
719	-3.125936603	47
720	-2.217873245	86
721	-3.125936603	47
722	-3.125936603	47
723	-1.714632009	108
724	-3.125936603	47
