# Supplementary material for: Development and validation of a nomogram to predict postoperative pulmonary complications following thoracoscopic surgery
Source: PeerJ. 2021 Nov 4;9:e12366. doi: 10.7717/peerj.12366 (PMC8572520; doi:10.7717/peerj.12366)
Supplement: Supplemental Information 7 [file peerj-09-12366-s007.csv]

	x	point
4	0.538070758	205
20	-1.714632009	108
21	0.538070758	205
24	-0.806568651	147
30	-2.217873245	86
54	0.604874802	208
59	0.538070758	205
63	-1.688594243	109
64	-4.206727287	0
67	1.446272974	244
73	-4.206727287	0
81	-0.806568651	147
83	-2.795422692	61
84	-3.125936603	47
85	2.140099734	274
92	-2.217873245	86
93	-2.217873245	86
94	-0.873233836	144
97	-3.125936603	47
110	-3.125936603	47
114	-0.475915882	161
118	-2.795422692	61
121	-4.206727287	0
127	-2.217873245	86
129	-4.206727287	0
136	0.538070758	205
137	-1.714632009	108
144	-4.206727287	0
146	2.857577569	305
147	-4.206727287	0
151	-0.806568651	147
152	2.232802684	278
160	-3.125936603	47
164	-2.217873245	86
169	-3.125936603	47
170	2.599693252	294
171	-4.206727287	0
177	-3.125936603	47
195	-3.298663929	40
197	-3.125936603	47
208	-2.795422692	61
219	-3.125936603	47
223	-0.873233836	144
227	-0.873233836	144
231	-3.125936603	47
239	-3.125936603	47
248	-4.206727287	0
251	-3.125936603	47
254	-3.125936603	47
260	-4.206727287	0
264	-2.217873245	86
267	-2.217873245	86
268	-4.206727287	0
269	-4.206727287	0
271	-2.217873245	86
273	-2.217873245	86
276	0.630773709	209
293	-1.688594243	109
297	-2.217873245	86
303	-4.206727287	0
305	-3.125936603	47
322	0.538070758	205
336	-3.125936603	47
337	-3.125936603	47
358	-3.125936603	47
359	-0.806568651	147
366	1.538975925	248
367	-4.206727287	0
368	2.232802684	278
369	-3.125936603	47
371	-3.125936603	47
384	-2.217873245	86
386	-2.217873245	86
392	1.162350892	232
393	2.573655486	293
397	-4.206727287	0
399	-3.125936603	47
405	-3.125936603	47
411	0.254287534	193
414	-3.125936603	47
425	-1.714632009	108
427	-0.806568651	147
428	-0.112603033	177
432	-2.217873245	86
433	-4.206727287	0
434	-4.206727287	0
436	-3.125936603	47
437	-4.206727287	0
439	-3.125936603	47
441	-3.125936603	47
449	-4.206727287	0
453	-3.125936603	47
454	2.573655486	293
464	-3.125936603	47
476	-4.206727287	0
480	-1.714632009	108
482	-1.714632009	108
483	0.604874802	208
484	-3.125936603	47
506	-2.769384927	63
507	-1.688594243	109
508	-1.714632009	108
512	0.795460324	216
514	-3.125936603	47
518	-3.125936603	47
521	-2.217873245	86
525	-4.206727287	0
526	-3.125936603	47
532	0.538070758	205
546	-2.217873245	86
552	-4.206727287	0
558	-0.873233836	144
563	-1.887220476	101
564	-0.780530885	148
581	-0.873233836	144
585	0.217910877	191
587	-1.714632009	108
591	-2.217873245	86
595	-0.806568651	147
599	2.140099734	274
613	-4.206727287	0
615	-0.475915882	161
622	-0.873233836	144
625	-1.193393717	130
628	2.042217161	270
630	-3.125936603	47
631	-0.873233836	144
645	-3.125936603	47
651	-3.125936603	47
655	1.324739326	239
662	0.217910877	191
673	-3.125936603	47
680	0.604874802	208
690	-4.206727287	0
700	0.604874802	208
704	-3.125936603	47
705	-3.125936603	47
711	-0.806429792	147
712	-2.217873245	86
714	-3.125936603	47
715	-3.125936603	47
728	-3.125936603	47
730	-2.217873245	86
731	-1.714632009	108
732	-3.125936603	47
733	-4.206727287	0
734	-2.217873245	86
736	-0.806568651	147
738	-0.873233836	144
745	0.538070758	205
747	-2.217873245	86
751	-3.125936603	47
755	0.538070758	205
765	-0.873233836	144
766	-4.206727287	0
771	-1.714632009	108
779	-4.206727287	0
789	-3.125936603	47
796	-4.206727287	0
803	-3.125936603	47
804	-4.206727287	0
806	-3.125936603	47
810	-0.873233836	144
811	-0.873233836	144
816	-4.206727287	0
829	-1.714632009	108
831	-3.298663929	40
832	0.630912567	209
836	-3.125936603	47
844	-2.217873245	86
845	-0.806568651	147
847	-0.873233836	144
851	-3.125936603	47
855	-1.714632009	108
861	-4.206727287	0
862	-4.206727287	0
876	-0.112603033	177
878	-2.217873245	86
880	-2.432109843	77
883	-3.125936603	47
902	-0.806568651	147
